# Supplementary material for: Metabolomics Reveal Potential Natural Substrates of AcrB in Escherichia coli and Salmonella enterica Serovar Typhimurium
Source: mBio. 2021 Mar 30;12(2):e00109-21. doi: 10.1128/mBio.00109-21 (PMC8092203; doi:10.1128/mBio.00109-21)
Supplement: TABLE S2 [file mBio.00109-21-st002.xlsx]

## Sheet: Table S2
Higher concentration in the endometabolome of the E. coli wild-type strain
Metabolite	Fold change
	(AcrB D408A/wild-type)
LysoPA(15:0)||LysoPG(13:0)	Only detected in the wild-type strain
PA(37:4)	0.89
PE(14:1/P-16:0)||PG(P-16:0/12:0)||PS(O-16:0/14:1)||PS(P-16:0/14:0)||PS(P-18:0/12:0)||PE(30:2)	0.95
Sphingosine 1-phosphate (d19:1-P)	0.97
Higher concentration in the endometabolome of the E. coli AcrB D408A mutant
Metabolite	Fold change
	(AcrB D408A/wild-type)
N-Hydroxy-L-isoleucine||Amino-hydroxy-methylpentanoic acid||2-amino-6-hydroxyhexanoic acid||Glycyl-leucine||N-Acetyl-L-lysine||6-Acetamido-3-aminohexanoate	1.03
Prostaglandin H2||Prostaglandin E2||Prostaglandin D2||Prostaglandin I2||Thromboxane A2||(13E)-11alpha-Hydroxy-9,15-dioxoprost-13-enoate||(5Z)-(15S)-11alpha-Hydroxy-9,15-dioxoprostanoate||20-OH-Leukotriene B4||15-Keto-prostaglandin F2alpha||Lipoxin A4||Lipoxin B4||Prostaglandin F3alpha||Thromboxane A2||20-Hydroxy-leukotriene B4||Prostaglandin F3a||8-iso-PGF3a||Levuglandin E2||Levuglandin D2||13,14…	1.03
PS(P-16:0/13:0)||PE(29:2)	1.12
C16 Sphinganine	1.24
hydroperoxy-dihydroxy-octadecenoic acid	1.36
20-Trihydroxy-leukotriene-B4	1.45
Aspartyl-Tryptophan	1.51
methyl 5-hydroperoxy-6,8,9,11-bisepidioxy-12,14-eicosadienoate||methyl 9,11-epidioxy-12,15-dihydroperoxy-5,7,13-eicosatrienoate||methyl 6,8-epidioxy-5,15-dihydroperoxy-9,11,13-eicosatrienoate||Prostaglandin G2||6-Keto-prostaglandin E1||11-Dehydro-thromboxane B2||19-Hydroxy-PGE2||6,15-Diketo,13,14-dihydro-PGF1a||Prostaglandin G2||20-Hydroxy-PGE2||6-Ketoprostaglandin E1||11-Dehydro-thromboxane B2||…	1.59
(5Z,13E)-11alpha-Hydroxy-9,15-dioxoprost-13-enoate||(5Z,13E)-9alpha-Hydroxy-11,15-dioxoprosta-5,13-dienoate||(5Z,13E)-6,9alpha-Epoxy-11alpha-hydroxy-15-oxoprosta-5,13-dienoate||Prostaglandin E3||Prostaglandin D3||Resolvin E1||5S-Hydroperoxy-18R-HEPE||8-iso-15-keto-PGE2||Prostaglandin E3||Prostaglandin D3||15-Keto-prostaglandin E2||Resolvin E1||12-Oxo-20-hydroxy-leukotriene B4||15-Epi-lipoxin B5||…	Only detected in the AcrB D408A mutant
Sphingosine	Only detected in the AcrB D408A mutant
