# Supplementary material for: Metabolomics Reveal Potential Natural Substrates of AcrB in Escherichia coli and Salmonella enterica Serovar Typhimurium
Source: mBio. 2021 Mar 30;12(2):e00109-21. doi: 10.1128/mBio.00109-21 (PMC8092203; doi:10.1128/mBio.00109-21)
Supplement: TABLE S3 [file mBio.00109-21-st003.xlsx]

## Sheet: Table S3
Higher concentration in the exometabolome of the E. coli wild-type strain
Metabolite	Fold change
	(AcrB D408A/wild-type)
1alpha,23-dihydroxy-24,25,26,27-tetranorcholecalciferol	Detected in WT only
(+/-)-11-HEPE||(+/-)-15-HEPE||(+/-)-18-HEPE||(+/-)-8-HEPE||(+/-)-9-HEPE||11(12)-EpETE||12-HEPE||12-KETE||14,15-EpETE||14,15-LTA4||15-HEPE||15-KETE||15d-PGA1||17,18-EpETE||4,5-LTA4||5-HEPE||5-KETE||8(9)-EpETE||12-Hydroxy-8,10-octadecadienoic acid||12-OxoOME||12,13-EpOME||12,13-EpOME(9)||13-Oxo-9-octadecenoic acid||6-HODE||9-HODE||9,10-EpOME(12)||9,10-Epoxyoctadecenoic acid||alpha-artemisic acid||A…	0.49
Heptacarboxylporphyrin||Pseudouroporphyrin	0.49
Methionyl-Methionine	0.47
Isoputreanine	0.44
Isopropyl beta-D-glucoside	0.43
Higher concentration in the exometabolome of the E. coli AcrB D408A mutant
Metabolite	Fold change
	(AcrB D408A/wild-type)
2'-Deoxyguanosine 5'-monophosphate||Adenosine monophosphate	2.03
Glutamyl-Threonine||Threoninyl-Glutamate	2.1
Heptacarboxylporphyrin I||Hydroxypropionic porphyrin III||Pseudouroporphyrin	2.2
5,6,7,8-Tetrahydro-2,4-dimethylquinoline	2.8
N5-Hexanoylspermidine	Only detected in the AcrB D408A mutant
