# Supplementary material for: Metabolomics Reveal Potential Natural Substrates of AcrB in Escherichia coli and Salmonella enterica Serovar Typhimurium
Source: mBio. 2021 Mar 30;12(2):e00109-21. doi: 10.1128/mBio.00109-21 (PMC8092203; doi:10.1128/mBio.00109-21)
Supplement: TABLE S4 [file mBio.00109-21-st004.xlsx]

## Sheet: Table S4
Higher concentration in the endometabolome of the S. Typhimurium wild-type strain
Metabolite	Fold change
	(AcrB D408A/wild-type)
Glutaminylphenylalanine||Phenylalanyl-Gamma-glutamate	Detected in WT only
Dinor-7-NO2-CLA||Dinor-10-NO2-CLA	0.73
Resolvin D1||Resolvin D2||Resolvin D2||Resolvin D1||11beta-Hydroxy-3,20-dioxopregn-4-en-21-oic acid ||14-Hydroxy-E4-neuroprostane||17-Hydroxy-E4-neuroprostane||20-Hydroxy-E4-neuroprostane||4-Hydroxy-D4-neuroprostane||7-Hydroxy-D4-neuroprostane	0.73
Sphingosine||3-Dehydrosphinganine||Palmitoylethanolamide	0.84
Oxotetradecanoic acid||hydroxytetradecenoic acid	0.86
Lysyl-Lysine	0.86
Higher concentration in the endometabolome of the S. Typhimurium AcrB D408A mutant
Metabolite	Fold change
	(AcrB D408A/wild-type)
N,N-Dimethylsphing-4-enine	1.21
Tetrahydrogeranylgeranyl diphosphate	1.27
Hydroxypentanoate||Hydroxyisovalerate	1.92
10,20-Dihydroxyeicosanoic acid	Only detected in the AcrB D408A mutant
