# Supplementary material for: Metabolomics Reveal Potential Natural Substrates of AcrB in Escherichia coli and Salmonella enterica Serovar Typhimurium
Source: mBio. 2021 Mar 30;12(2):e00109-21. doi: 10.1128/mBio.00109-21 (PMC8092203; doi:10.1128/mBio.00109-21)
Supplement: TABLE S5 [file mBio.00109-21-st005.xlsx]

## Sheet: Table S5
Metabolite class	Metabolites	Fold change (mutant/WT)	Notes*	p-value (FDR-corrected)				Metabolite class	Total number of metabolites	Higher concentration in the exometabolome of the wild-type strain	Higher concentration in the exometabolome of the AcrB D408A mutant
Acyl carnitine	Butyrylcarnitine;Isobutyrylcarnitine	0.48	Present at lower concentration in mutant exometabolome	3.215e-20				Peptide	21	13	8
	Malonylcarnitine	Only detected in the AcrB D408A mutant	Present at higher concentration in mutant exometabolome	2.0154e-17				Tryptophan/phenylalanine metabolism	16	12	4
	Octenoylcarnitine	Only detected in WT	Present at lower concentration in mutant exometabolome	1.4541e-15				Fatty acid and related metabolite	14	9	5
	3-Methylglutarylcarnitine	Only detected in WT	Present at lower concentration in mutant exometabolome	2.3475e-12				Sterol and steroid metabolism	13	4	9
	Tetradecadiencarnitine	Only detected in WT	Present at lower concentration in mutant exometabolome	4.4649e-08				Lysoglycerophospholipid	12	8	4
	Decadienoylcarnitine	Only detected in the AcrB D408A mutant	Present at higher concentration in mutant exometabolome	6.7541e-05				Oxidised fatty acids	11	4	7
	Hexenoylcarnitine	0.5	Present at lower concentration in mutant exometabolome	0.0011209				Glycerophospholipid and associated metabolism	10	5	5
	Hydroxybutyrylcarnitine	0.48	Present at lower concentration in mutant exometabolome	0.0028591				Acyl carnitine	8	6	2
Acyl amino acid	2-Methylbutyrylglycine;Isovalerylglycine;N-Acetylvaline;Valerylglycine	0.3	Present at lower concentration in mutant exometabolome	3.5239e-13				Acyl amino acid	5	1	4
	N-palmitoyl glutamine	2.1	Present at higher concentration in mutant exometabolome	3.179e-13				Polyamine	3	3	0
	N-palmitoyl tryptophan	Only detected in the AcrB D408A mutant	Present at higher concentration in mutant exometabolome	0.00062831				Purine and pyrimidine metabolism	3	0	3
	N-Undecanoylglycine	Only detected in the AcrB D408A mutant	Present at higher concentration in mutant exometabolome	0.028959
	N-arachidonoyl glutamine	Only detected in WT	Present at lower concentration in mutant exometabolome	0.016969
Fatty acid and related metabolite	Dimethylnonanoic acid;Methyldecanoic acid	Only detected in WT	Present at lower concentration in mutant exometabolome	6.1601e-21				Mixed class	17	12	5
	6-bromo-heptacosadienoic acid	Only detected in WT	Present at lower concentration in mutant exometabolome	5.9361e-12				Other class	39	24	15
	Tridecatrienediynol;methyl-oxooctanoic acid	0.41	Present at lower concentration in mutant exometabolome	2.4301e-06
	Heptadiynediol;heptatrienoic acid	0.3	Present at lower concentration in mutant exometabolome	6.1999e-05				Histidine metabolism	2	0	2
	6-bromo-octacosadienoic acid	Only detected in WT	Present at lower concentration in mutant exometabolome	0.00071738				Riboflavin metabolism	1	0	1
	trimethyl-docosadienoic acid	Only detected in WT	Present at lower concentration in mutant exometabolome	0.004549				Tyrosine metabolism	1	0	1
	hexadecatrienoic acid	Only detected in WT	Present at lower concentration in mutant exometabolome	0.009202				Vitamin B6 metabolism	2	1	1
	5-iodo-4-hydroxy-docosa-pentaenoic acid delta lactone	Only detected in WT	Present at lower concentration in mutant exometabolome	0.012657				TOTAL	178	102	76
	heneicosadienoic acid	Only detected in WT	Present at lower concentration in mutant exometabolome	0.025654
	Heptadecadienediynediol	Only detected in the AcrB D408A mutant	Present at higher concentration in mutant exometabolome	1.8951e-21
	hexadecatetraenoic acid	5.96	Present at higher concentration in mutant exometabolome	8.0715e-13
	Octanoylglucuronide	2.01	Present at higher concentration in mutant exometabolome	5.7511e-12
	Linoleyl myristate;Myristoleyl oleate;Myristyl linoleate;Oleyl myristoleate;Palmitoleyl palmitoleate	2.13	Present at higher concentration in mutant exometabolome	7.8419e-10
	Docosahexaenoyl Ethanolamide	Only detected in the AcrB D408A mutant	Present at higher concentration in mutant exometabolome	0.00013113
Lysoglycerophospholipid	LysoPC(P-15:0);LysoPE(O-18:1);LysoPE(P-18:0)	Only detected in WT	Present at lower concentration in mutant exometabolome	6.4915e-23
	LysoPC[7:0]	Only detected in WT	Present at lower concentration in mutant exometabolome	1.9158e-21
	LysoPA[18:4]	Only detected in the AcrB D408A mutant	Present at higher concentration in mutant exometabolome	2.6572e-21
	LysoPS[17:0];LysoPC[14:1];LysoPE[17:1]	Only detected in the AcrB D408A mutant	Present at higher concentration in mutant exometabolome	1.2113e-19
	LysoPI[14:0]	Only detected in WT	Present at lower concentration in mutant exometabolome	3.0838e-14
	LysoPI[22:6]	Only detected in WT	Present at lower concentration in mutant exometabolome	8.8002e-13
	LysoPC[12:4]	Only detected in WT	Present at lower concentration in mutant exometabolome	9.5558e-11
	LysoPA[15:1]	3.52	Present at higher concentration in mutant exometabolome	1.7081e-08
	LysoPA[16:0]	Only detected in WT	Present at lower concentration in mutant exometabolome	5.3208e-05
	LysoPA[18:0]	Only detected in WT	Present at lower concentration in mutant exometabolome	0.0036492
	LysoPS[19:0];LysoPC[16:1];LysoPE[19:1]	Only detected in WT	Present at lower concentration in mutant exometabolome	0.0097033
	LysoPI[22:2]	Only detected in the AcrB D408A mutant	Present at higher concentration in mutant exometabolome	0.037798
Glycerophospholipid and associated metabolism	PS[29:2]	Only detected in WT	Present at lower concentration in mutant exometabolome	1.4694e-14
	PC(O-16:0/0:0);PC(O-8:0/O-8:0)	Only detected in WT	Present at lower concentration in mutant exometabolome	8.2631e-13
	PC(O-12:0/O-2:0);PC(O-7:0/O-7:0)	2.74	Present at higher concentration in mutant exometabolome	9.5891e-13
	sn-3-O-(geranylgeranyl)glycerol 1-phosphate	Only detected in WT	Present at lower concentration in mutant exometabolome	3.0191e-12
	PC(O-2:0/2:0)	Only detected in the AcrB D408A mutant	Present at higher concentration in mutant exometabolome	2.1576e-09
	PC(O-8:0/2:0)	2.39	Present at higher concentration in mutant exometabolome	7.9869e-07
	PC(O-1:0/2:0)	Only detected in the AcrB D408A mutant	Present at higher concentration in mutant exometabolome	3.3572e-05
	PA[27:1]	Only detected in WT	Present at lower concentration in mutant exometabolome	0.0038497
	PG[31:2]	Only detected in WT	Present at lower concentration in mutant exometabolome	0.0073779
	PA(O-20:0/20:5);PA(P-18:0/22:4);PA(P-20:0/20:4)	Only detected in the AcrB D408A mutant	Present at higher concentration in mutant exometabolome	0.0096998
Histidine metabolism	Methylimidazole acetaldehyde	Only detected in the AcrB D408A mutant	Present at higher concentration in mutant exometabolome	0.036918
	N-Acetylhistamine	Only detected in the AcrB D408A mutant	Present at higher concentration in mutant exometabolome	0.048654
Mixed class	Prolyl-Alanine;;5-Hydroxydopamine;6-Hydroxydopamine;Norepinephrine;Pyridoxine	Only detected in the AcrB D408A mutant	Present at higher concentration in mutant exometabolome	5.07e-14
	Deoxythymidine diphosphate-l-rhamnose;2-Aminoadipate adenylate	2.35	Present at higher concentration in mutant exometabolome	9.8881e-08
	Methylhippuric acid;Methyl n-acetylanthranilate;Phenylacetylglycine	Only detected in the AcrB D408A mutant	Present at higher concentration in mutant exometabolome	0.0063688
	N-Methylphenylethanolamine;N-Methyltyramine	Only detected in the AcrB D408A mutant	Present at higher concentration in mutant exometabolome	0.037042
	Allopurinol riboside;Arabinosylhypoxanthine;Inosine;5-Hydroxykynurenamine;L-2-Amino-3-(4-aminophenyl)propanoic acid;Tyrosinamide	Only detected in the AcrB D408A mutant	Present at higher concentration in mutant exometabolome	0.044277
	3-Pyridylacetic acid;Methyl nicotinate;p-Aminobenzoic acid;Trigonelline	0.2	Present at lower concentration in mutant exometabolome	3.3067e-26
	2-Indolecarboxylic acid;3-Formyl-6-hydroxyindole;4,6-Dihydroxyquinoline	0.31	Present at lower concentration in mutant exometabolome	1.3061e-25
	3-Pyridinebutanoic acid;Norsalsolinol	0.32	Present at lower concentration in mutant exometabolome	2.7547e-21
	3,4-Dihydroxybenzylamine;;4-Hydroxybenzaldehyde;;Aniline	0.21	Present at lower concentration in mutant exometabolome	4.5794e-19
	Homocystine;Sapropterin;Tetrahydrobiopterin	0.48	Present at lower concentration in mutant exometabolome	1.9651e-14
	2-Amino-3-phosphonopropionic acid;Indole-5,6-quinone;Aspartic acid	0.37	Present at lower concentration in mutant exometabolome	7.9613e-09
	Melanostatin;Heptanoylcholine	Only detected in WT	Present at lower concentration in mutant exometabolome	0.00017873
	3-Succinoylpyridine;Adrenochrome;Hippuric acid;Methyl-formylanthranilate;6-Methylnicotinamide	0.38	Present at lower concentration in mutant exometabolome	0.00018453
	2-Keto-6-acetamidocaproate;3,4-Dihydroxyphenylglycol	0.36	Present at lower concentration in mutant exometabolome	0.00055875
	6-Hydroxy-1H-indole-3-acetamide;;Glycyl-Valine;N-Acetylornithine	0.41	Present at lower concentration in mutant exometabolome	0.00087475
	3,4-Dihydroxymandelic acid;4-O-Methylgallic acid;"Methyl 2,4,6-trihydroxybenzoate	0.47	Present at lower concentration in mutant exometabolome	0.0057822
	dolichyl-4-D-xylosyl phosphate	Only detected in WT	Present at lower concentration in mutant exometabolome	0.027169
Other class	Phytyl phosphate	Only detected in the AcrB D408A mutant	Present at higher concentration in mutant exometabolome	1.7927e-24
	Galactosylhydroxylysine	2.85	Present at higher concentration in mutant exometabolome	7.9918e-11
	N1-Acetylspermine	6.97	Present at higher concentration in mutant exometabolome	1.5021e-09
	6)-b-D-glucopyranoside]-1,3-octanediol	Only detected in the AcrB D408A mutant	Present at higher concentration in mutant exometabolome	1.3627e-08
	N,N-Dimethylphenethylamine	2.07	Present at higher concentration in mutant exometabolome	7.9704e-08
	SQMG[16:1]	2.01	Present at higher concentration in mutant exometabolome	5.1514e-07
	3-Amino-2-piperidone	2.11	Present at higher concentration in mutant exometabolome	2.4043e-06
	Allothreonine;Homoserine	Only detected in the AcrB D408A mutant	Present at higher concentration in mutant exometabolome	1.4196e-05
	S-(2-Methylpropionyl)-dihydrolipoamide-E	Only detected in the AcrB D408A mutant	Present at higher concentration in mutant exometabolome	0.00023455
	Phenylbutyrylglutamine	Only detected in the AcrB D408A mutant	Present at higher concentration in mutant exometabolome	0.00025571
	5-Ethyl-2,3-dimethylpyrazine	Only detected in the AcrB D408A mutant	Present at higher concentration in mutant exometabolome	0.00025965
	2-Amino-5-hydroxypentanoic acid	Only detected in the AcrB D408A mutant	Present at higher concentration in mutant exometabolome	0.0015422
	1-Benzyl-1,2,3,4-tetrahydroisoquinoline	Only detected in the AcrB D408A mutant	Present at higher concentration in mutant exometabolome	0.0048165
	Ethyl 4-(acetylthio)butyrate	Only detected in the AcrB D408A mutant	Present at higher concentration in mutant exometabolome	0.01391
	C16 Sphinganine-1-phosphate	Only detected in the AcrB D408A mutant	Present at higher concentration in mutant exometabolome	0.014319
	Tetrahydrodipicolinate	Only detected in the AcrB D408A mutant	Present at higher concentration in mutant exometabolome	0.019526
	2-Hydroxypyridine	0.04	Present at lower concentration in mutant exometabolome	1.0313e-26
	3-Indolebutyric acid	0.48	Present at lower concentration in mutant exometabolome	3.665e-23
	1-Methyl-2-nonyl-4(1H)-quinolinone	Only detected in WT	Present at lower concentration in mutant exometabolome	6.2051e-23
	Quinaldic acid	0.32	Present at lower concentration in mutant exometabolome	8.5288e-20
	2-Benzylsuccinate	0.44	Present at lower concentration in mutant exometabolome	1.4351e-13
	Trimethylaminoacetone	0.31	Present at lower concentration in mutant exometabolome	4.0975e-13
	Pantetheine 4'-phosphate	Only detected in WT	Present at lower concentration in mutant exometabolome	3.736e-12
	N(6)-(Octanoyl)lysine	Only detected in WT	Present at lower concentration in mutant exometabolome	1.434e-11
	2,3-Diaminosalicylic acid	0.42	Present at lower concentration in mutant exometabolome	1.7425e-09
	Argininic acid;Citrulline	0.46	Present at lower concentration in mutant exometabolome	0.00045264
	Cysteine-S-sulfate	0.39	Present at lower concentration in mutant exometabolome	0.00050287
	Ganglioside GM3 (d18:1/12:0)	Only detected in WT	Present at lower concentration in mutant exometabolome	0.001145
	Benzaldehyde	0.13	Present at lower concentration in mutant exometabolome	0.0011801
	Urobilinogen;Urobilin	Only detected in WT	Present at lower concentration in mutant exometabolome	0.0033456
	2-Phosphoglyceric acid;3-Phosphoglyceric acid	0.46	Present at lower concentration in mutant exometabolome	0.0034705
	3-O-Feruloylquinic acid	Only detected in WT	Present at lower concentration in mutant exometabolome	0.0074701
	1H-Indole-3-carboxaldehyde	0.24	Present at lower concentration in mutant exometabolome	0.0075362
	2-Aminooctanoic acid	0.41	Present at lower concentration in mutant exometabolome	0.015201
	2-Methylaconitate	0.47	Present at lower concentration in mutant exometabolome	0.015705
	3,4-Dimethoxyphenylethylamine	0.41	Present at lower concentration in mutant exometabolome	0.026264
	Dihydrolipoate	0.5	Present at lower concentration in mutant exometabolome	0.028274
	4-carboxy-2-hydroxy-cis,cis-muconic acid	0.47	Present at lower concentration in mutant exometabolome	0.032485
	N1-Methyl-2-pyridone-5-carboxamide;N1-Methyl-4-pyridone-3-carboxamide	0.29	Present at lower concentration in mutant exometabolome	0.045812
Oxidised fatty acids	10,11-dihydro-20-dihydroxy-LTB4;20-Hydroxy-PGF2a;20-hydroxy-PGF2alpha;6-Keto-prostaglandin F1a;hydroxy-PGE1;hydroxy-PGF2alpha;Prostaglandin G1;Thromboxane B2	Only detected in the AcrB D408A mutant	Present at higher concentration in mutant exometabolome	1.1271e-21
	Leukotriene D5	2.32	Present at higher concentration in mutant exometabolome	2.7058e-06
	12-Oxo-20-carboxy-leukotriene B4	Only detected in the AcrB D408A mutant	Present at higher concentration in mutant exometabolome	0.00022966
	Hydroxydecanoic acid;Nonenol	Only detected in the AcrB D408A mutant	Present at higher concentration in mutant exometabolome	0.021828
	1(3)-glyceryl-PGD2;1(3)-glyceryl-PGE2;1(3)-glyceryl-PGH2;2-glyceryl-PGD2;2-glyceryl-PGE2;2-glyceryl-PGH2;Prostaglandin D2-1-glyceryl ester;Prostaglandin PGE2 1-glyceryl ester;Prostaglandin PGE2 glyceryl ester	Only detected in the AcrB D408A mutant	Present at higher concentration in mutant exometabolome	0.022974
	12-HpOTrE;"12,13-Epoxy-11-hydroxy-9,15-octadecadienoic acid";12(13)Ep-9-KODE;13-HpOTrE;"15,16-EpODE";16-HpOTrE;9-HpOTrE;9H-12(13)-EpODE;Auxin b;DiHOTrE;HpOTrE	Only detected in the AcrB D408A mutant	Present at higher concentration in mutant exometabolome	0.024744
	Hydroxyoctadecatetraynoic acid	Only detected in the AcrB D408A mutant	Present at higher concentration in mutant exometabolome	0.042904
	Hydroxydodecanedioic acid	Only detected in WT	Present at lower concentration in mutant exometabolome	1.8234e-24
	PGD2-dihydroxypropanylamine;PGE2-dihydroxypropanylamine	Only detected in WT	Present at lower concentration in mutant exometabolome	2.8434e-19
	Hydroxynervonic acid	Only detected in WT	Present at lower concentration in mutant exometabolome	4.5362e-13
	HETE di-endoperoxide;10,11-dihydro-12-oxo-Resolvin E1";12-Oxo-20-hydroxy-leukotriene B4;15-dehydro-prostaglandin I2;15-Epi-lipoxin B5;15-keto-PGD2;15-Keto-prostaglandin E2;15-Oxo-lipoxin A4;15-oxo-LXA4;19-hydroxy-PGA2;19-hydroxy-PGB2;20-oxo-leukotriene B4;"5,6,18-triHEPE";"6-trans-5,12,18-triHEPE";8-iso-15-keto-PGE2;HpHEPE;hydroxy-PGA2;hydroxy-PGB2;PGH3;PGI3;PGK2;Prostaglandin D3;Prostaglandin E3…	Only detected in WT	Present at lower concentration in mutant exometabolome	0.012879
Peptide	Aspartyl-Glycine;Glycyl-Aspartate	Only detected in the AcrB D408A mutant	Present at higher concentration in mutant exometabolome	1.1549e-20
	Asparaginyl-Proline	2.46	Present at higher concentration in mutant exometabolome	2.4309e-19
	Glutaminyl-Lysine;Lysyl-Gamma-glutamate	Only detected in the AcrB D408A mutant	Present at higher concentration in mutant exometabolome	7.5877e-05
	Phenylalanyl-Threonine	Only detected in the AcrB D408A mutant	Present at higher concentration in mutant exometabolome	0.0009054
	Isoleucyl-Threonine;Leucyl-Threonine	Only detected in the AcrB D408A mutant	Present at higher concentration in mutant exometabolome	0.0015819
	Tyrosyl-Lysine	Only detected in the AcrB D408A mutant	Present at higher concentration in mutant exometabolome	0.002067
	Isoleucyl-Tryptophan;Leucyl-Tryptophan	Only detected in the AcrB D408A mutant	Present at higher concentration in mutant exometabolome	0.040507
	L-cis-Cyclo(aspartylphenylalanyl);;Aspartyl-Isoleucine;Aspartyl-Leucine;L-gamma-glutamyl-L-valine	Only detected in the AcrB D408A mutant	Present at higher concentration in mutant exometabolome	0.041317
	Arginyl-Proline;Prolyl-Arginine;;	0.49	Present at lower concentration in mutant exometabolome	4.2246e-16
	Arginyl-Proline	0.5	Present at lower concentration in mutant exometabolome	5.4446e-15
	Aspartyl-Tryptophan	Only detected in WT	Present at lower concentration in mutant exometabolome	3.8564e-14
	Gamma-Glutamyl Glutamine;Norophthalmic acid	Only detected in WT	Present at lower concentration in mutant exometabolome	1.2406e-10
	Threoninyl-Proline	Only detected in WT	Present at lower concentration in mutant exometabolome	2.8595e-08
	Threoninyl-Histidine	0.5	Present at lower concentration in mutant exometabolome	1.3865e-07
	Asparaginyl-Arginine	Only detected in WT	Present at lower concentration in mutant exometabolome	0.00041145
	Methionyl-Methionine	Only detected in WT	Present at lower concentration in mutant exometabolome	0.00049543
	Hydroxyprolyl-Proline	0.44	Present at lower concentration in mutant exometabolome	0.0023071
	Hydroxyprolyl-Tryptophan	Only detected in WT	Present at lower concentration in mutant exometabolome	0.003904
	Tryptophyl-Arginine	Only detected in WT	Present at lower concentration in mutant exometabolome	0.006475
	Alanyl-Lysine;Gamma-glutamyl-L-putrescine	0.47	Present at lower concentration in mutant exometabolome	0.025692
	Glutamyl-Arginine	Only detected in WT	Present at lower concentration in mutant exometabolome	0.032879
Polyamine	Isoputreanine	0.41	Present at lower concentration in mutant exometabolome	1.5855e-13
	N-Acetylcadaverine	0.21	Present at lower concentration in mutant exometabolome	0.001391
	Dehydrospermidine	0.46	Present at lower concentration in mutant exometabolome	0.019841
Purine and pyrimidine metabolism	AICAR	2.01	Present at higher concentration in mutant exometabolome	1.2118e-12
	Cyclic GMP;"Guanosine 2',3'-cyclic phosphate	Only detected in the AcrB D408A mutant	Present at higher concentration in mutant exometabolome	0.007725
	5-Aminoimidazole	Only detected in the AcrB D408A mutant	Present at higher concentration in mutant exometabolome	0.046501
Riboflavin metabolism	5-Amino-6-ribitylamino uracil	2.15	Present at higher concentration in mutant exometabolome	0.020747
Sterol and steroid metabolism	24-norcholesterol	2.91	Present at higher concentration in mutant exometabolome	3.3813e-10
	1alpha,25-dihydroxycholecalciferol 6,19-sulfur dioxide adduct;24,25-dihydroxycholecalciferol 6,19-sulfur dioxide adduct	2.41	Present at higher concentration in mutant exometabolome	1.739e-09
	1alpha,24-dihydroxy-25,26,27-trinorcholecalciferol";3b-Hydroxy-5-cholenoic acid	2.16	Present at higher concentration in mutant exometabolome	3.9014e-08
	22-hydroxy-23,24,25,26,27-pentanorcholecalciferol 6,19-sulfur dioxide adduct	Only detected in the AcrB D408A mutant	Present at higher concentration in mutant exometabolome	4.3212e-08
	11beta,20-Dihydroxy-3-oxopregn-4-en-21-oic acid";6-methylprednisolone;11-Hydroxyandrosterone;11beta-Hydroxyisoandrosterone;16-alpha-Hydroxyandrosterone;"5-Androstene-3alpha-16b,17b-triol";"5-Androstene-3b,16a,17a-triol";"5-Androstene-3b,16b,17a-triol";5-Androstenetriol	3.64	Present at higher concentration in mutant exometabolome	6.2094e-08
	Campesteryl ester[22:0]	Only detected in the AcrB D408A mutant	Present at higher concentration in mutant exometabolome	0.00032966
	1alpha,22,25-trihydroxy-26,27-dimethyl-23,23,24,24-tetradehydro-24a,24b-dihomocholecalciferol;" 1alpha,22,25-trihydroxy-26,27-dimethyl-23,24-tetradehydro-24a,24b-dihomo-20-epicholecalciferol";" 1alpha,25-dihydroxy-22-ethoxy-26,27-dimethyl-23,24-tetradehydro-20-epicholecalciferol";" 1alpha,25-dihydroxy-22-methoxy-26,27-dimethyl-23,23,24,24-tetradehydro-24a-homocholecalciferol";" 1alpha,25-dihydrox…	Only detected in the AcrB D408A mutant	Present at higher concentration in mutant exometabolome	0.022829
	Plastoquinone 3;Dehydroepiandrosterone sulfate;Epitestosterone sulfate;Testosterone sulfate	Only detected in the AcrB D408A mutant	Present at higher concentration in mutant exometabolome	0.03379
	Campestanol;Ergostanol	Only detected in the AcrB D408A mutant	Present at higher concentration in mutant exometabolome	0.039012
	5a-Androstan-3b-ol	Only detected in WT	Present at lower concentration in mutant exometabolome	1.8234e-24
	18-Hydroxycortisol	Only detected in WT	Present at lower concentration in mutant exometabolome	2.7636e-17
	12a-Hydroxy-3-oxocholadienic acid	Only detected in WT	Present at lower concentration in mutant exometabolome	0.00082518
	16,17-Epiestriol;16b-Hydroxyestradiol;17-Epiestriol;2-Hydroxyestradiol;4-hydroxyestradiol;6beta-Hydroxyestradiol-17beta;Estriol	Only detected in WT	Present at lower concentration in mutant exometabolome	0.019068
Tryptophan/phenylalanine metabolism	Dimethyltryptamine	2.26	Present at higher concentration in mutant exometabolome	1.3514e-17
	4-Aminohippuric acid	2.11	Present at higher concentration in mutant exometabolome	5.0271e-09
	Tryptophan	Only detected in the AcrB D408A mutant	Present at higher concentration in mutant exometabolome	0.0003252
	5-Hydroxytryptophol glucuronide	Only detected in the AcrB D408A mutant	Present at higher concentration in mutant exometabolome	0.0024095
	Indole	0.2	Present at lower concentration in mutant exometabolome	1.0313e-26
	5-Methoxytryptophol	0.38	Present at lower concentration in mutant exometabolome	1.8234e-24
	Indoleacetaldehyde	0.3	Present at lower concentration in mutant exometabolome	1.69e-19
	Kynurenic acid	0.36	Present at lower concentration in mutant exometabolome	2.391e-14
	1H-Indole-3-acetamide	0.35	Present at lower concentration in mutant exometabolome	3.4066e-12
	Hydroxyhippuric acid	0.43	Present at lower concentration in mutant exometabolome	5.9816e-11
	N'-Formylkynurenine	0.42	Present at lower concentration in mutant exometabolome	6.45e-11
	5-Hydroxykynurenamine;2-Amino-3-(4-aminophenyl)propanoic acid	0.44	Present at lower concentration in mutant exometabolome	1.0185e-08
	3-Dehydroquinate	0.47	Present at lower concentration in mutant exometabolome	0.0002171
	4-Aminophenol	0.19	Present at lower concentration in mutant exometabolome	0.00099388
	6-Sulfatoxymelatonin	Only detected in WT	Present at lower concentration in mutant exometabolome	0.037609
	3-Hydroxyanthranilic acid	0.38	Present at lower concentration in mutant exometabolome	0.041417
Tyrosine metabolism	Dopamine	Only detected in the AcrB D408A mutant	Present at higher concentration in mutant exometabolome	0.0044365
Vitamin B6 metabolism	Pyridoxine 5'-phosphate	Only detected in the AcrB D408A mutant	Present at higher concentration in mutant exometabolome	0.0025736
	Pyridoxamine	0.45	Present at lower concentration in mutant exometabolome	2.4824e-19
* On some occasions a metabolite was only detected in the wildtype (WT) strain or the AcrB D408A mutant. However, with untargeted metabolomics it remains possible that the concentration of the metabolite falls below the limit of detection.
